# Supplementary material for: Anthropometric Cut-Off Values for Detecting the Presence of Metabolic Syndrome and Its Multiple Components among Adults in Vietnam: The Role of Novel Indices
Source: Nutrients. 2022 Sep 28;14(19):4024. doi: 10.3390/nu14194024 (PMC9571833; doi:10.3390/nu14194024)
Supplement: Supplementary file 1 [file nutrients-14-04024-s001.zip]

Archive with 1 entries (1 files):
- nutrients-1900067-supplementary.pdf
